# Supplementary material for: Sports tourism motivation and tourist satisfaction in resort Ski tourism: A distal mediation model of tourist expectation and experience quality
Source: PLoS One. 2026 Jul 6;21(7):e0342176. doi: 10.1371/journal.pone.0342176 (PMC13336162; doi:10.1371/journal.pone.0342176)
Supplement: S1 Data — (XLSX) [file pone.0342176.s001.xlsx]

## Sheet: Sheet1
	MO_EQ5	MO_EQ2	MO_EQ4	MO_EQ3	AVEPC2	AVEST2	AVEFD2	TS3	TS2	TS1	AVESR2	AVESF2	AVENA2	AVEACH2	AVEIT2	AVECH2
MO_EQ5	0.587
MO_EQ2	0.522	0.639
MO_EQ4	0.521	0.528	0.58
MO_EQ3	0.552	0.569	0.551	0.655
AVEPC2	0.413	0.428	0.423	0.418	0.47
AVEST2	0.453	0.477	0.464	0.497	0.384	0.612
AVEFD2	0.42	0.425	0.433	0.432	0.388	0.485	0.683
TS3	0.533	0.518	0.51	0.567	0.401	0.473	0.43	0.605
TS2	0.504	0.512	0.491	0.532	0.412	0.488	0.435	0.53	0.59
TS1	0.507	0.516	0.488	0.529	0.414	0.473	0.419	0.533	0.53	0.56
AVESR2	0.442	0.429	0.436	0.437	0.427	0.418	0.424	0.428	0.426	0.42	0.476
AVESF2	0.415	0.435	0.418	0.411	0.446	0.378	0.39	0.397	0.417	0.405	0.418	0.478
AVENA2	0.481	0.477	0.46	0.494	0.409	0.506	0.464	0.487	0.495	0.475	0.444	0.391	0.58
AVEACH2	0.469	0.496	0.468	0.503	0.385	0.534	0.474	0.489	0.492	0.479	0.42	0.375	0.532	0.629
AVEIT2	0.443	0.444	0.435	0.467	0.399	0.485	0.456	0.465	0.465	0.454	0.419	0.382	0.5	0.514	0.547
AVECH2	0.441	0.44	0.434	0.467	0.391	0.504	0.471	0.447	0.451	0.435	0.416	0.372	0.504	0.538	0.494	0.611
